# Supplementary material for: Epigenetic Regulation of DAPK1 and Netrin‐1 Drives Diabetic Encephalopathy
Source: Adv Sci (Weinh). 2025 Aug 11;12(37):e02535. doi: 10.1002/advs.202502535 (PMC12499468; doi:10.1002/advs.202502535)
Supplement: Supplementary file 2 — Supporting Information [file ADVS-12-e02535-s002.xlsx]

## Sheet: Sheet1
miRNA	Targetscan(Pct)	iRNA.org (mirSVR score)	RNA22	RNAInter
let-7-5p	0.56	-0.3579	0.022	0.6048
miR-98-5p	0.56	-0.3579	0.00728	0.1964
miR-200a-3p	0.36	-0.3152	0.000366	0.1762
miR-301a-3p	< 0.1	-1.2004	0.00899	0.1462
miR-216a-5p	< 0.1	-1.0404	0.000366	0.1462
miR-125a-5p	< 0.1	-0.5408	0.022	0.1462
miR-193b-3p	< 0.1	-0.4185	0.00889	0.1462
miR-448-3p	N/A	-1.0897	0.00889	0.1462
miR-26b-5p	N/A	-0.6596	0.00889	0.6076
miR-26a-5p	N/A	-0.6596	0.00889	0.1964
miR-124-3p.1	0.8	-1.1153	0.127	0.1762
miR-141-3p	0.36	-0.3152	0.18	0.1462
miR-451a	< 0.1	-0.6417	N/A	0.1462
miR-342-5p	N/A	-0.5884	0.000366	0.5831
miR-361-5p	N/A	-1.2585	0.366	0.5117
miR-342-3p	N/A	-0.8372	0.18	0.5117
miR-544-3p	N/A	-0.7733	N/A	0.5978
miR-362-3p	N/A	-0.5951	N/A	0.5831
miR-329-3p	N/A	-0.5915	0.281	0.1762
miR-542-5p	N/A	-0.3613	0.18	0.1462
